# Supplementary material for: The Ascosphaera apis Infection (Chalkbrood Disease) Alters the Gut Bacteriome Composition of the Honeybee
Source: Pathogens. 2023 May 19;12(5):734. doi: 10.3390/pathogens12050734 (PMC10224485; doi:10.3390/pathogens12050734)
Supplement: Supplementary file 1 [file pathogens-12-00734-s001.zip]

Archive with 2 entries (2 files):
- Supp Table -1.xlsx
- Supplementary File.pdf
